# Supplementary material for: Anti-α-amino-3-hydroxy-5-methyl-4-isoxazolepropionic acid receptor 2 encephalitis with olfactory hallucination: a case report and literature review
Source: Front Immunol. 2025 Feb 20;16:1444053. doi: 10.3389/fimmu.2025.1444053 (PMC11882523; doi:10.3389/fimmu.2025.1444053)
Supplement: Supplementary file 1 [file Table1.xlsx]

## Sheet: Sheet1
NO.	Age/sex	Clinical presentation (initial syptoms)	Other symptoms during course of the disease	Tumor	MRI	EEG	CSF	anti-AMPAR2 Ab	Additional Antibodies	Treatment	Outcome	Reference
1	62y/F	Short-time memory loss, disorientation,persecutory delusions, visual hallucinations	Absent lower limb reflexes, urinary incontinence	None	Hyperintense signals in frontoparietal, periventricular and right posterior parietal subcortical white matter	Diffuse slow theta waves (without evidence of seizure activity)	Normal WBC, 819mg/dl protein	Serum: positive（1:1000） CSF: positive	Serum:LGI 1 (1/100), anti-Ri, weak anti-CENP-A/B CSF: LGI 1	Corticosteroids, IVIG, rituximab	Improved orientation and cognative function after rituximab therapy	Asbeutah S, Alhashime K, Alhamer M. A Case Report and Literature Review on Positivity for Multiple Antibodies: Autoimmune Encephalitis in Focus. Cureus. 2023;15(12):e50393. Published 2023 Dec 12. doi:10.7759/cureus.50393
2	11m/M	Seizures	Drowsiness, blurred consciousness, inability to recognise people, involuntary movements, occasional excited screaming, reduced sleep time at night	None	Normal	Epileptiform activity	Normal WBC and protein	CSF: positive (1:32)	NA	Antiepileptic drugs (poorly effective), corticosteroids, IVIG	No convulsive seizures at three-month follow-up, normal mental responses and movements, negative CSF antibodies	Liao YT, Chen WX, Zhu HX, et al. Zhonghua Er Ke Za Zhi. 2022;60(11):1207-1209. doi:10.3760/cma.j.cn112140-20220601-00502
3	21y/F	SLE flared up three days ago, headache, dyspnea, gnathospasmus, staring eyes, five episodes of generalized tonic–clonic seizure	Grade II muscle strength of the limbs, decreased muscle tone, increased ICP	None	Diffused linear or patchy signal shadows in the bilateral subcortical area, brainstem; and the cerebellar hemisphere.	Paroxysmal or sporadic medium amplitude theta activity, atypical sharp and slow waves	Normal WBC, 354mg/dl protein	Serum: positive CSF: positive	Other autoimmune encephalitis-related antibodies were all negative in CSF or serum	Corticosteroids, glycerol fructose, antiepileptic drugs	No seizures occurred, imaging and laboratory tests improved	Li R, Wang Y, Wu X, Wang J, Wei W, Li X. Neuropsychiatric lupus erythematosus with neurogenic pulmonary edema and anti-α-amino-3-hydroxy-5-methyl-4-isoxazolepropionic acid receptor limbic encephalitis: a case report. BMC Neurol. 2022;22(1):222. Published 2022 Jun 17. doi:10.1186/s12883-022-02747-6
4	55y/M	Memory decline, acute cerebellar ataxia	Seizures, mental abnormalities, autonomic dysfunction	None	Hyperintense signals in cerebellar	NA	33 WBC, 18 protein	Postive in serum or CSF or both	None	Steroids, IVIG, plasma exchange and immunosuppressant	Poor therapeutic effect of cerebellar ataxia	Jia Y, Li M, Li D, et al. Immune-Mediated Cerebellar Ataxia Associated With Neuronal Surface Antibodies. Front Immunol. 2022;13:813926. Published 2022 Feb 17. doi:10.3389/fimmu.2022.813926
5	79y/M	Rapid memory decline	Mental symptoms, visual hallucinations,	None	Ischemic changes in centrum semiovale and corona radiate	Extensive moderate abnormality, with no epileptiform discharge	52mg/dl protein,AD biomarkers	Serum: positive(1:100), CSF: positive(1:320)	CSF: AMPAR1(1:3.2)	Corticosteroids, IVIG	Memory loss had significant improved, mild cognitive impairment, able to live alone	Song Y, Chen S, Gao J, et al. Case Report: Coexistence of Anti-AMPA Receptor Encephalitis and Positive Biomarkers of Alzheimer's Disease. Front Neurol. 2021;12:673347. Published 2021 Jul 2. doi:10.3389/fneur.2021.673347
6	44y/F	Short-term memory loss; confusion, combativeness. Focal motor seizures. Right beating nystagmus.The same at relapse	NA	Thymic carcinoma	Initial normal. Followup 5 days later: mild temporal lobe increased signal (right> left).	Diffuse theta activity; epileptiform activity in left temporal lobe.	44 WBC, 91 protein, glucose 70	Postive in serum and CSF	ANA, dsDNA, cardiolipin antibodies	Tumor removal. At presentation and relapses: IVIg, corticosteroids. Chronic treatment with azathioprine.	First episode: returned to baseline. Subsequent relapsing-remitting memory deficit. Residual shortrd term memory deficit after 3 relapse	Lai M, Hughes EG, Peng X, Zhou L, Gleichman AJ, Shu H, et al. AMPA receptor antibodies in limbic encephalitis alter synaptic receptor location. Ann Neurol. 2009 Apr;65(4):424–34.
7	38y/M	Short-term memory loss, confusion, agitation, generalized tonic-clonic seizures.Short-term memory loss, decreased level of consciousness.	Stiff-person syndrome	Malignant thymoma	Hyperintense signals in the right medial and lateral temporal lobe, right frontal, left insular and left occipital regions.	NA	7 WBC, protein 50	Postive in serum and CSF	GAD antibodies	Tumor removal, radiation therapy,corticosteroids, plasma exchange, IVIg.	First episode: returned to baseline. Mild residual memory deficit after relapse; steroid dependant muscle spasms and rigidity
8	64y/F	Increased seizures, confusion, disorientation, lethargy, short-term memory loss.	Chronic seizures due to cortical displasia	Non-SCLC	Post-operative changes in the right temporal lobe. New hyperintense signals in the left medial temporal lobe.	Slow activity in the right temporal region. No epileptic activity.	75 WBC,79 protein	Postive in serum and CSF	NA	Tumor removal; corticosteroids	Returned to baseline
9	44y/F	Confusion, behavioral change, hypersomnia, progressive unresponsiveness. Mild gait unsteadiness, low grade fever.	NA	Thymoma	NA	NA	15 WBC, normal protein	Postive in serum and CSF	CV2/CRMP5 antibodies, AMPAR1 antibodies	NA	Dead due to cardiorespiratory arrest
10	38y/F	Short-term memory loss, confabulation	NA	None	Hyperintense signals in medial temporal lobes, left septal nucleus, left cerebellum	Normal	6 WBC, normal protein	Postive in serum and CSF	None	IVIg, corticosteroids	Returned to baseline
11	61y/F	Short-term memory loss, decreased level of consciousness.The same at relapse	Hypothyroidism	Breast cancer	Normal	Theta activity in posterior temporal regions	24 WBC, protein 420	Postive in serum and CSF	None	corticosteroids and plasma exchange	Responded to corticosteroids and plasma exchange, residual short-term memory loss and behavioral problems
12	67y/F	Confusion, combativeness, insomnia, hallucinations, short-term memory loss	NA	Breast cancer	Mild temporal lobe hyperintense signals	Sharp waves in temporal lobes	32 WBC, normal protein	Postive in serum and CSF	None	Tumor removal, radiation therapy, chemotherapy, IVIg, corticosteroids	Rapid recovery of memory; mild persistent depression, apathy and reduced verbal fluency
13	40y/M	paroxysmal paresthesia of the left limbs and the left side of the face, episodes of seizure for 7 days.	Generalized seizures and developed persistent numbness and weakness of the left limbs, progressive neurological deterioration with cognitive impairment, consciousness disturbance	thymoma suspected	Hyperintense signals in the right temporal and parietal cortex.Eleven days later the signals became larger, leptomeningeal enhancement in the right temporal–parietal regions, a markedly reduced NAA peak and NAA/Choline (Cho) ratio	unremarkable	52/μl WBC, 63.2mg/dl protein	Postive in serum	anti-CV2/CRMP5 antibodies in serum	IVIG	No clinically substantial improvement, died 2 months later.	Yang S, Qin J, Li J, et al. Rapidly progressive neurological deterioration in anti-AMPA receptor encephalitis with additional CRMP5 antibodies. Neurol Sci. 2016;37(11):1853-1855. doi:10.1007/s10072-016-2680-0
14	36y/F	mental and behavioral changes, gibberish, fever	yelling and agitation, mouth and labial dyskinesia, seizure	ovarian teratoma	Hyperintense signals in the mesial temporal lobes and the hippocampus	diffused slow wave	WBC 5 × 106/L protein 28.6mg/dl, 7 unique reads of HHV-7 was detected	Serum: positive（1:10） CSF: positive (1:10)	CSF:anti-NMDAR (1:32), anti-AMPAR1(1:10) Serum:anti-NMDAR (1:1000), anti-AMPAR1(1:10)	acyclovir, corticosteroids, IVIG(condition deteriorated),levetiracetam and sodium valproate, rituximab	symptoms improved, mild memory impairment left	Yang J, Wu P, Liu X, Xia H, Lai Z. Autoimmune Encephalitis With Multiple Auto-Antibodies With Concomitant Human Herpesvirus-7 and Ovarian Teratoma: A Case Report. Front Med (Lausanne). 2022;8:759559. Published 2022 Feb 14. doi:10.3389/fmed.2021.759559
15	30y/F	Headache, behavioral changes, and short-term memory impairment while at the eleventh week of gestation	fever, dysmetria, ataxia, multidirectional nystagmus, quadriparesis, consciousness disturbance, myoclonic seizure, opisthotonus, and status epilepticus, disappear of brain stem reflexes	None	Hyperintensity in bilateral insula, mesial temporal lobe, and caudate nucleus, severe bilaterally diffuse cortical atrophy during the follow-up	NA	WBC 70, protein 112mg/dl,glucose, 49 mg/dL	Postive in serum and CSF	none	Corticosteroids, plasmapheresis,Azathioprine	could recognize familiar people, and speak single words. However, irritable mood with phobic presentations and impaired learning were noted.	Wei YC, Liu CH, Lin JJ, et al. Rapid progression and brain atrophy in anti-AMPA receptor encephalitis. J Neuroimmunol. 2013;261(1-2):129-133. doi:10.1016/j.jneuroim.2013.05.011
16	30y/F	headache	memory impairment, fever and confusion, unsteady gait, quadriparesis , myoclonic seizure	None	NA	NA	protein 112 mg/dl; WBC 70 cells/μl	Postive in serum and CSF	none	antiepileptic drugs, plasma exchange, corticosteroids	muscle strength returned to normal with only residual peroneal neuropathy, neuropsychological assessments revealed significant improvement but remaining mild cognitive impairment	Wei YC, Huang CC, Liu CH, Kuo HC, Lin JJ. Peripheral neuropathy in limbic encephalitis with anti-glutamate receptor antibodies: Case report and systematic literature review. Brain Behav. 2017;7(9):e00779. Published 2017 Aug 1. doi:10.1002/brb3.779
17	66y/F	confusion, short-term memory loss, anxiety, and aggressiveness	none	bladder carcinoma, small-cell lung carcinoma	Normal	normal	18WBC, normal level of glucose and proteins	Postive in serum	NMDAR Abs were positive both in serum and in CSF	corticosteroids, plasma exchange, mycophenolate mofetil, endoscopic surgical intervention, chemotherapy, radiotherapy	clinical and mental status improved at the end of acute treatment, but episodes of confusion and echolalia persisted nonetheless	Boangher S, Mespouille P, Filip CM, Goffette S. Small-Cell Lung Cancer with Positive Anti-NMDAR and Anti-AMPAR Antibodies Paraneoplastic Limbic Encephalitis. Case Rep Neurol Med. 2016;2016:3263718. doi:10.1155/2016/3263718
18	44y/F	acute confusion that was preceded by a 5-day history of fevers and bitemporal headaches	hypertonic coma, with decorticate positioning, bruxism	thymoma	Hyperintense signals within the mesial temporal lobes, temporal cortical atrophy was found during the follow-up	isoelectric pattern	42 WBC, normal glucose and protein levels	Postive in serum and CSF	none	plasma exchange, corticosteroids, IVIG, rituximab, cyclophosphamide	was able to meaningfully converse although with some cognitive impairment.	Urriola N, Soosapilla K, Drummond J, Thieben M. Fulminant thymomatous AMPAR-antibody limbic encephalitis with hypertonic coma, bruxism, an isoelectric electroencephalogram and temporal cortical atrophy, with recovery. BMJ Case Rep. 2019;12(2):e227893. Published 2019 Feb 21. doi:10.1136/bcr-2018-227893
19	69y/F	paranoid delusions, short-term memory impairment and confusion	disorientation	medullary thyroid cancer relapse	normal	NA	protein 0.62 mmol/L and glucose of 3.7 mmol/L	Postive in serum and CSF	serum: positive treponemal serology, ANA(1:360)	IVIg	complete neurological recovery	Samad N, Wong J. Anti-AMPA receptor encephalitis associated with Medullary thyroid cancer. BMJ Case Rep. 2018;2018:bcr2018225745. Published 2018 Aug 27. doi:10.1136/bcr-2018-225745
20	12y/M	interstitial pneumonia, convulsive status epilepticus, changes in personality, short-term memory loss, and cognitive deficits	aggressive behaviors	None	Hyperintense signals in bilateral lateral ventricular white matter and temporal lobes	Epileptiform activity	WBC 24, protein 1372 mg/dL, CXCL10 and CXCL13	Positive in CSF	CSF: anti-AMPAR1	corticosteroids, IVIG, plasma exchange, cyclosporine, etoposide, mycophenolate mofetil, and adalimumab	lung and CNS conditions rapidly deteriorated, and died of intracranial hemorrhage one month after presentation, post-mortem genetic testing revealed a mutation in SH2D1A gene	Ochiai S, Hayakawa I, Ohashi E, et al. Fatal X-linked lymphoproliferative disease type 1-associated limbic encephalitis with positive anti-alpha-amino-3-hydroxy-5-methyl-4-isoxazolepropionic acid receptor antibody. Brain Dev. 2022;44(9):630-634. doi:10.1016/j.braindev.2022.06.004
21	50y/F	sleep disorder, slow reaction, memory deterioration, mood disturbances, abnormal behaviors	mutism, reduced activity, movement disorder,dystonia, incontinence, confusion, seizures, and autonomic dysfunction	None	Hyperintense signals in the subcortical white matter and medial temporal lobe	Epileptiform activity	WBC 70, protein, 0.478 g/L; glucose 3.77 mmol/L	Serum: positive(1:32), CSF: positive(1:32)	CSF: anti-NMDA receptor (1:32)	corticosteroids, IVIG, mycophenolate mofetil	cognitive function was improved and other symptoms had disappeared.	Luo Y, Li J, Jiang F, et al. Autoimmune Encephalitis With Psychotic Manifestations and Cognitive Impairment Presenting as Schizophrenia: Case Report and Literature Review. Front Psychiatry. 2022;13:827138. Published 2022 Feb 14. doi:10.3389/fpsyt.2022.827138
22	47y/F	progressive apathy and aggressive behavior	agitation and poorly collaborative, short-term memory deficit, severe anomic aphasia and executive dysfunction, myasthenia gravis five monthes later	thymoma	NA	normal	normal	Serum: positive(1:10)	Serum: AchR-Abs and titin-Abs	corticosteroids, tumor removal, azathioprine	Mental status was stable and cognitive function was almost normal except mild anomic aphasia	Li X, Mao YT, Wu JJ, Li LX, Chen XJ. Anti-AMPA receptor encephalitis associated with thymomatous myasthenia gravis. J Neuroimmunol. 2015;281:35-37. doi:10.1016/j.jneuroim.2015.02.011
23	26y/M	Insomnia, confusion, involuntary movements, psychiatric symptoms, and urinary retention	hyponatremia, atrial tachycardia, high muscle tension in the limbs, seizure	lymphoma suspected	Hyperintense signals in bilateral cerebellars, left hippocampus, basal ganglia region, and bilateral frontoparietal cortex, reduced NAA peak and NAA/choline (Cho) ratio in the cerebellar hemispheres	NA	WBC 11	Serum: positive(1:32), CSF: positive(1:32)	anti-CV2/CRMP5 antibodies in serum and CSF	corticosteroids, IVIG	dead of circulation and respiratory failure	Jia Y, Wang J, Xue L, Hou Y. Limbic encephalitis associated with AMPA receptor and CRMP5 antibodies: A case report and literature review. Brain Behav. 2020;10(3):e01528. doi:10.1002/brb3.1528
24	67y/F	confusion, hypersomnia, visual hallucinations, and combativeness after breast surgery	decreased verbal fluency, memory deficit	breast ductal infiltrating adenocarcinoma	Mild hyperintense signals in bilateral medial temporal lobes	transient bilateral temporal sharp waves	WBC 32, normal protein and glucose levels	Postive in serum and CSF	None	IVIG, adriamycin and cyclophosphamide	mood and neuropsychological evaluation were normal but had partial amnesia of the illness and the previous 2 years	Bataller L, Galiano R, García-Escrig M, et al. Reversible paraneoplastic limbic encephalitis associated with antibodies to the AMPA receptor. Neurology. 2010;74(3):265-267. doi:10.1212/WNL.0b013e3181cb3e52
25	36y/M	short-term memory loss, emotional and behavior disorders, REM sleep behavior disorder	weakness of left upper limb	None	Hyperintense signals in bilateral temporal lobes, hippocampus, and insular lobes.	normal	normal	Postive in serum (1:100)	None	Corticosteroids (poorly responsive to treatment.）. IVIG is positive	limb paralysis was markedly alleviated to baseline, memory loss gradually improved, AMPA2-R antibody level in serum turned negative	Jia Y, Li M, Wang H, Zhang M, Wang Y. The Peculiar Clinical Symptoms and Treatment of Limbic Encephalitis Associated with AMPA Receptor Antibody. Eur Neurol. 2021;84(3):206-211. doi: 10.1159/000515592. Epub 2021 Apr 15. PMID: 33857949.
26	55y/M	memory loss, abnormal mental behavior, and cerebellar ataxic gait	sudden short-term memory loss and spatial orientation, epileptic seizure	None	Multiple scattered hyperintense signals in bilateral hippocampus, cerebellar hemisphere, and left temporal lobes	Slow-wave activity of 4–6 Hz was observed in frontal and temporal regions	WBC 33 × 106/L and others were normal.	positive in both serum and CSF (the titer of serum and CSF were both 1:100)	None	Corticosteroids and plasma exchange therapy, IVIG, mycophenolate mofetil	the condition was not improved. The patient was followed up for 1 week without improvement and lost to further follow-up.
27	63y/F	impaired memory and hallucinations	REM sleep behavior disorder, slow reaction and disorientation.	None	Multiple hyperintense signals in bilateral temporal lobe, insular lobe, and frontal cortex.	wide slow wave activity of 3–6 Hz in all regions in the background.	lymphocytic pleocytosis (5 × 106/L) and normal protein	Serum: positive (1:100） CSF: positive(1:10)	None	Corticosteroids and IVIG	The symptom of slow reaction was improved, while the memory decline was gradually improved,
28	42y/F	dysarthria, dysphagia, gait disturbances of three weeks duration and behavioral changes for ten days	mild short-memory impairment, left eye ptosis, restricted eye movements, sluggish deep tendon reflexes, bilateral cerebellar signs.	Thymoma	Bilateral medial temporal and insular hyperintensities.	slowing of background activity	normal	serum and CSF AMPAR2 antibodies were strongly positive	anti‑histone positivity (1+)	plasmapheresis and steroids	there was a dramatic improvement of the symptoms	Ashok VR, Nagabushana D, Yashwanth G, Mahadevan A, Netravathi M. A Rare Case of Wobbly, Psychotic Patient with Frozen Eyes - Anti-AMPA Receptor Encephalitis. Neurol India. 2021 Jan-Feb;69(1):149-152. doi: 10.4103/0028-3886.310087. PMID: 33642288.
29	50y/F	memory loss and behavioral changes	confused and apathetic, disoriention with impaired memory and executive dysfunction, slurred speech, urinary and fecal incontinence, myasthenia gravis	Thymoma	Hyperintense signals in both the medial temporal lobe and hippocampus	A wide range of abnormalities in 6–8 Hz low to middle slow waves	nomal	serum: positive (1:1000) CSF: positive (1:32)	NA	Corticosteroids (no significant remission) azathioprine (50 mg twice a day) was applied when she was discharged	only mild long-time memory deficits left	Luo Q, Wu X, Huang W. Anti-α-amino-3-hydroxy-5-methyl-4-isoxazolepropionic acid receptor GluR2 encephalitis in a myasthenia gravis patient with complete thymectomy: a case report. BMC Neurol. 2019 Jun 13;19(1):126. doi: 10.1186/s12883-019-1358-7. PMID: 31195997; PMCID: PMC6563362.
30	54y/F	progressive cognitive decline and memory loss	coma	None	Hyperintense signals in the left temporal lobe and hippocampal area	paroxysmal delta waves in the left temporal lobe	protein 0.50 g/L, WBC 63 × 106/L, immunoglobulin G slightly increased	positive in serum and CSF	positive of the antibodies against the thyroid globulin (TG), thyroid peroxidase (TPO) and thyroid stimulating receptor (TSHR)	anti-virus drug acyclovir (no significant relief), IVIG ,corticosteroids	the patient recovered from coma.memory function had improved to some extent, but not completely restored.	Zhu M, Yu X, Liu C, Duan C, Li C, Zhu J, Zhang Y. Hashimoto's encephalitis associated with AMPAR2 antibodies: a case report. BMC Neurol. 2017 Feb 21;17(1):37. doi: 10.1186/s12883-017-0823-4. PMID: 28222692; PMCID: PMC5320737.
31	9y/F	Excitement, talking to self, unable to communicate verbally, irritability	herpes simplex encephalitis two years ago with mental behavioral abnormalities manifested as confusion with convulsions. No significant improvement after antiviral treatment	None	left frontotemporal lobe softening lesion	NA	normal	positive in CSF	None	Corticosteroids	Improvement in mental behavioral abnormalities, more stable mood, better compliance and improved verbal communication than before	Yan WH, Xu XL, Wang Y, Zhuo ZH. Case report of anti-AMPA2 receptor antibody encephalitis after herpes simplex virus encephalitis in child. Zhonghua shi yong er ke lin chuang za zhi. 2021 Feb 5;36(03):216–9.
32	75y/M	short-time memory loss	decreased computational capabilities and orientation	pancreatic	Cerebral atrophy,hyperintense signals in bilateral hippocampus and adjacent parts of the temporal lobe	NA	NA	Serum: positive (1:100） CSF: positive(1:3.2)	Anti-recoverin IgG (+) (1∶10)	IVIG	Short-term prognosis is good	Zhai XB, Cai HB, Li ZC, Fan ZZ. Pancreatic cancer complicated with anti-AMPA2 receptor encephalitis: a case report. Journal of Chongqing Medical University. 2023;48(6):735–7.
33	56y/M	Progressive dizziness with dysphagia	seizure, mental behavior abnormalities manifesting as babbling, hallucinations with episodes of disorientation	Thymoma	Multiple abnormal signals in bilateral parietal, frontal and temporal lobes, left occipital lobe and right hippocampus	increased slow waves in the right hemisphere with Limited abnormal brain waves	NA	Serum: positive (1∶32）	None	IVIG,corticosteroids	Symptoms improved and discharged, relapsed 10 months later and improved with original treatment	Wang J, Xu ZC. A case report of B2 thymoma with anti-a-amino-3-hydroxy-5-methyl-4-isoxazolipropionic acid receptor antibody encephalitis. Chinese Journal of Neurology. 2019 Nov 8;52(11):945–7.
34	51y/M	Cognitive dysfunctions such as disorientation, unresponsiveness, short-time memory loss, persistent tinnitus and hearing loss in both ears	Decreased memory, numeracy, time and spatial orientation	None	Enlarged perivascular spaces in the right temporal lobe, with no significant signs of enhancement	NA	protein: 580.78 mg/L	CSF: positive(1 ∶ 320)	NA	IVIG, corticosteroids	Significant improvement in cognitive function, short-time memory restored, distant memory still impaired, hearing restored	Wang C, Lu XQ, Luo Z, Wang SX, Tang ZY. Anti-α-amino-3-hydroxy-5-methyl-4-isoxazole propionic acid receptor encephalitis complicated with deafness: one case report. Chinese Journal of Contemporary Neurology and Neurosurgery. 2020 Aug 19;20(04):366–9.
35	44y/F	seizure	High muscle tone in the right upper limb, olfactory hallucination	None	Hyperintense signals in bilateral temporal lobes, deep right temporal lobe enhancement, a reduced NAA peak and elevated Cho peak on MRS	Abnormal rhythmic changes of right temporal origin	normal	serum: positive (1:10) CSF: positive (1:10)	None	Antiviral and antiepileptic therapy(no relief), IVIG, corticosteroids	Symptoms improved and discharged, relapsed 6 months later and improved with corticosteroids
36	50y/M	short-term memory loss, confusion	fatigable weakness of the bilateral leg, dysphagia and incontinence	Thymoma	MRI: normal	NA	lymphocytic：41 cells/mm3, the pathogen Next Generation Sequencing (NGS) of CSF showed 3 human herpes virus type 4 (Epstein-Barr virus, EBV) gene sequences.	Serum：positive(1:32) CSF:positive(1:20)	ACh-R IgG, ryanodine receptor IgG, Titin IgG, TPOAb and TgAb	IVIG, corticosteroids	The patient was in a consistent coma and presented unstable blood circulation. The patient died soon after discharge.	Su M, Luo Q, Wu Z, Feng H, Zhou H. Thymoma-associated autoimmune encephalitis with myasthenia gravis: Case series and literature review. CNS Neurosci Ther. 2024;30(2):e14568. doi:10.1111/cns.14568
37	47y/M	progressive cognitive decline and apathy for 10 months, memory loss, acalculia, disorientation, confusion, irritability at relapse	active tendon reflexes in limbs	None	MRI: normal at first, hyperintense signals in bilateral medial temporal lobe combined with some parts of the temporal cortex at third hospitalization, atrophy of bilateral medial temporal lobe and temporal cortex at the fourth time	diffuse slow waves at third hospitalization	normal at first	normal at first, the third hospitalization: CSF: positive(1:10), serum: positive(1:32), the fourth: CSF: positiver(1:100), serum: positive(1:1000)	anti-AMPAR1 in serum and CSF	flupenthixol/melitracen and escitalopram at first, acyclovir and corticosteroids at second hospitalization, corticosteroids at the third time, IVIG, corticosteroids and mycophenolate mofetil at the fourth	symptoms improved and he had no further relapses and returned to work	Fang Y, Pan D, Huang H. Recurrent Anti-AMPA Receptor Limbic Encephalitis: A Case Report and Literature Review. Front Neurol. 2021;12:735983. Published 2021 Dec 6. doi:10.3389/fneur.2021.735983
Supplementary table 1 Clinical features of patients with anti-AMPA2 encephalitis.
